# Supplementary material for: Bongkrekic Acid and Its Novel Isomers: Separation, Identification, and Determination in Food Matrices
Source: Toxins (Basel). 2025 May 2;17(5):223. doi: 10.3390/toxins17050223 (PMC12115625; doi:10.3390/toxins17050223)
Supplement: Supplementary file 1 [file toxins-17-00223-s001.zip]

Archive with 1 entries (1 files):
- toxins-3593433-supplementary.pdf
